# Supplementary material for: 5-Aza-2′-Deoxycytidine (5-Aza-dC, Decitabine) Inhibits Collagen Type I and III Expression in TGF-β1-Treated Equine Endometrial Fibroblasts
Source: Animals (Basel). 2023 Mar 30;13(7):1212. doi: 10.3390/ani13071212 (PMC10093662; doi:10.3390/ani13071212)
Supplement: Supplementary file 1 [file animals-13-01212-s001.zip]

Archive with 1 entries (1 files):
- animals-2222374-supplementary.pdf
